# Supplementary material for: Using the Radial Distribution Function to Analyze Atomic Force Microscopy Images of Colloidal Systems
Source: Int J Mol Sci. 2024 Dec 30;26(1):210. doi: 10.3390/ijms26010210 (PMC11719932; doi:10.3390/ijms26010210)
Supplement: Supplementary file 1 [file ijms-26-00210-s001.zip]

Archive with 1 entries (1 files):
- ijms-3370346-supplementary.pdf
